# Supplementary material for: Asymmetric Safety Corridors for Free-Hand S2-Alar-Iliac Screw Placement: Quantifying Direction-Specific Tolerance Around Patient-Specific Optimal Trajectories
Source: J Clin Med. 2026 Jun 10;15(12):4495. doi: 10.3390/jcm15124495 (PMC13302756; doi:10.3390/jcm15124495)
Supplement: Supplementary file 1 [file jcm-15-04495-s001.zip]

Archive with 1 entries (1 files):
- jcm-4289894-supplementary.pdf
